# Supplementary material for: Airline Point-of-Care System on Seat Belt for Hybrid Physiological Signal Monitoring
Source: Micromachines (Basel). 2022 Nov 1;13(11):1880. doi: 10.3390/mi13111880 (PMC9694689; doi:10.3390/mi13111880)
Supplement: Supplementary file 1 [file micromachines-13-01880-s001.zip]

Archive with 1 entries (1 files):
- micromachines-1997246-supplementary.pdf
